# Supplementary material for: DVH parameters and gastrointestinal/genitourinary toxicities in moderate hypofractionated salvage radiotherapy after radical prostatectomy
Source: J Radiat Res. 2026 Jul 7;67(4):656–64. doi: 10.1093/jrr/rrag045 (PMC13400562; doi:10.1093/jrr/rrag045)
Supplement: Supplementary_materials_rrag045 [file supplementary_materials_rrag045.zip]

Archive with 4 entries (4 files):
- Revised Supplementary Figure S3.tif
- Revised Supplementary data Revision2.docx
- Revised Supplementary Figure S1.tif
- Revised Supplementary Figure S2.tif
